# Supplementary material for: Innovative Titanium Implants Coated with miR-21-Loaded Nanoparticle for Peri-Implantitis Prevention
Source: Pharmaceutics. 2026 Jan 22;18(1):142. doi: 10.3390/pharmaceutics18010142 (PMC12845439; doi:10.3390/pharmaceutics18010142)
Supplement: Supplementary file 1 [file pharmaceutics-18-00142-s001.zip]

Archive with 1 entries (1 files):
- pharmaceutics-4067737-supplementary.pdf
